# Supplementary material for: Free GPIs and Comparison of GPI Structures Among Species
Source: Int J Mol Sci. 2025 Nov 29;26(23):11592. doi: 10.3390/ijms262311592 (PMC12692612; doi:10.3390/ijms262311592)
Supplement: Supplementary file 1 [file ijms-26-11592-s001.zip]

Archive with 1 entries (1 files):
- ijms-3973386-supplementary.xlsx
