# Supplementary material for: Free GPIs and Comparison of GPI Structures Among Species
Source: Int J Mol Sci. 2025 Nov 29;26(23):11592. doi: 10.3390/ijms262311592 (PMC12692612; doi:10.3390/ijms262311592)
Supplement: Supplementary file 1 [file ijms-26-11592-s001.zip › ijms-3973386-supplementary.xlsx]

## Sheet: Sheet1
Table S1: A Comparison of the genes required for the biosynthesis of GPIs in mammals, yeast and protozoans
Step	Enzyme	Donor substrate	Mammals	S. cerevisiae	T. brucei	T. gondii	P. falciparum	L. major
1	GPI-GlcNAc transferase (GPI-GnT)	UDP-GlcNAc	PIGA	GPI3	Tb927.2.1780 (GPI3)	TGME49_241860	PF3D7_1032400 (PIGA)	LmjF.33.1670
			PIGC	GPI2	Tb927.11.12080 (GPI2)	TGME49_299040	PF3D7_0911000	LmjF.36.1710
			PIGH	GPI15	Tb927.5.3680		PF3D7_1141400 (PIGH)	LmjF.08.0150
			PIGP	GPI19	Tb927.10.10110	TGME49_207980 (PIGP)	PF3D7_0935300	LmjF.36.4750
			PIGQ	GPI1	Tb927.3.4570 (GPI1)	TGME49_280790	PF3D7_0618900 (GPI1)	LmjF.29.2030 (GPI1)
			PIGY	ERI1	Tb927.4.780
			DPM2	Yil102c-A (DPM2)	Tb927.9.6440			LmjF.15.0815
			ARV1	ARV1	Tb927.3.2480 (ARV1)	TGME49_231030	PF3D7_1011300
2	GlcNAc-PI de-N-acetylase		PIGL	GPI12	Tb927.11.12080 (GPI12)	TGME49_258110	PF3D7_0624700 (PIGL)	LmjF.09.0040 (GPI12)
3	Scramblase		CLPTM1		Tb927.10.2470	TGME49_299110	PF3D7_1137300	LmjF.34.0050
4	Inositol acyltrasferase	Palmitoyl-CoA	PIGW	GWT1		TGME49_214920	PF3D7_0615300
5	GPI a1,4-Man transferase I (GPI-MT-I)	Dol-P-Man	PIGM	GPI14	Tb927.6.3300 (GPI14)	TGME49_310100 (PIGM)	PF3D7_1210900 (PIGM)	LmjF.30.2030 (GPI14)
			PIGX	PBN1
6	GPI a1,6-Man transferase II (GPI-MT-II)	Dol-P-Man	PIGV	GPI18	Tb927.10.13160 (GPI18)	TGME49_270220	PF3D7_1247300	LmjF.18.0960 (GPI18)
				PGA1
7	GPI EtNP transferase I (GPI-EtNP-I)	Phosphatidyl-ethanolamine	PIGN	MCD4
8	GPI a1,2-Man transferase III (GPI-MT-III)	Dol-P-Man	PIGB	GPI10	Tb927.10.5560 (GPI10)	TGME49_321660	PF3D7_1341600 (GPI10)	LmjF.36.1200 (GPI10)
9	GPI a1,2-Man transferase IV (GPI-MT-IV)	Dol-P-Man	PIGZ	SMP3
10	GPI EtNP transferase III (GPI-EtNP-III)	Phosphatidyl-ethanolamine	PIGO	GPI13	Tb927.11.5070 (GPI13)	TGME49_224920	PF3D7_1214100 (PIGO)	LmjF.24.0340 (GPI13)
			PIGF	GPI11
11	GPI EtNP transferase II (GPI-EtNP-II)	Phosphatidyl-ethanolamine	PIGG	GPI7
			PIGF	GPI11
12	GPI transamidase (GPI-TA)		PIGK	GPI8	Tb927.10.13860 (GPI8)	TGME49_252440	PF3D7_1128700 (GP18)	LmjF.18.0360 (GP18)
			GPAA1	GAA1	Tb927.10.210 (GAA1)	TGME49_319300	PF3D7_1369000
			PIGS	GPI17	Tb927.11.15760 (TTA1)			LmjF.32.2560
			PIGT	GPI16	Tb927.4.1920 (GPI16)	TGME49_308000 (GPI16)	PF3D7_1122100 (GPI16)
			PIGU	GAB1	Tb927.10.5080 (TTA2)	TGME49_275568	PF3D7_1330700
13	Inositol deacylase		PGAP1	BST1	Tb927.3.2610 (GPIdeAc2) Tb927.10.4780 (GPIdeAc)	TGME49_205040
14	2nd EtNP phosphodiesterase		PGAP5	TED1
15	Cargo receptor		TMED2	EMP24	Tb927.11.15230		PF3D7_1314500	LmjF.32.2020
			TMED10	ERV25	Tb927.9.15090	TGME49_289800		LmjF.35.1850
			TMED9	ERP1		TGME49_238100	PF3D7_1333300	LmjF.31.1110
			TMED5	ERP2	Tb927.9.15090			LmjF.31.2730
16	GPI phospholipasse A2		PGAP3	PER1	Tb927.7.6110 (GPI-PLA2) Tb927.7.6130 ? Tb927.7.6170 ? Tb927.7.6150 ?	TGME49_226710		LmjF.17.0020 LmjF.17.0025
17	Lyso-GPI acyltransferase	Acyl-CoA	PGAP2	CWH43-N ?
				GUP1	Tb927.10.15910 (GUP1)			LmjF.19.1340 LmjF.19.1345 LmjF.19.1330 LmjF.19.1000 LmjF.19.1320
18	GPI α1,4-GalNAc transferase (GPI-GalNAcT)	UDP-GalNAc	PGAP4
19	b1,3-Gal transferase (GPI-GalT)	UDP-Gal	B3GALT4
ScCWH43	Ceramide remodelase	Ceramide ?	CWH43 ?	CWH43				LmjF.27.1770
ScCDC1	1st EtNP phosphodiesterase			CDC1
TbGT3	β1,3-Gal transferase	UDP-Gal			Tb927.2.3370 (GT3)
TbGT8	β1,3-GlcNAc transferase	UDP-GlcNAc			Tb927.10.12290 (GT8)
TbGT10	β1,6-GlcNAc transferase	UDP-GlcNAc			Tb927.5.2760 (GT10)
TgPIGJ		UDP-GalNAc				TGME49_207750 (PIGJ)
TgPIGE		UDP-Glc				TGME49_266320 (PIGE)
LmLPG1	LPG Galf transferase	UDP-Galf						LmjF.25.0010 (LPG1)
LmLPG1G	GIPL Galf transferase	UDP-Galf						LmjF.05.1230 (LPG1G)
